# Supplementary material for: A novel murine model of post-implantation malaria-induced preterm birth
Source: PLoS One. 2022 Mar 21;17(3):e0256060. doi: 10.1371/journal.pone.0256060 (PMC8936457; doi:10.1371/journal.pone.0256060)
Supplement: S1 Dataset — (XLSX) [file pone.0256060.s017.xlsx]

## Sheet: Manuscript
Title	Novel murine model of post-implantation malaria-induced preterm birth
Authos	Alicer K. Andrew, Caitlin A. Cooper, Julie M. Moore

## Sheet: Fig1 & FigS1 - raw data
				Weight (g)													Hematocrit												Parasitemia
Strain	Infection Group	Group	Mouse ID	E0.5	E6.5	E8.5	E10.5	E11.5	E12.5	E13.5	E14.5	E15.5	E16.5	E17.5	E18.5	Mouse ID	D0	D6	D8	D10	D11	D12	D13	D14	D15	D16	D17	D18	Mouse ID	D11	D12	D13	D14	D15	D16	D17	D18
B6	E6.5 infection control	INP	19642	17.94	17.29	17.35	17.62	17.24	17.53	17.6	17.36	17.59	17.11	16.96	17.6	19642	0.419355	0.411765	0.451613	0.387097	0.366667	0.518519	0.371429	0.317073	0.205882	0.1875	0.189189	0.206897	19642	0.18	0.34	1.5	5.45	12.86	10.97	7.3	4.05
B6	E6.5	IP	19691	17.76	19.73	19.63	21.87	22.59	23.34	24.18	26.17	26.9	27.11	20.2	20.42	19691	0.457143	0.448276	0.413793	0.393939	0.371429	0.407407	0.363636	0.319149	0.1875	0.116279	0.097561	0.205882	19691	0.278	1.32	5.04	15.2	31.2	41	18.4	4.38
B6	E6.5	IP	19692	18.07	19.58	20.19	21.38	22.18	22.55	23.6	25.61	27.82	28.78	29.94	30.7	19692	0.448276	0.413793	0.354839	0.393939	0.387097	0.409091	0.333333	0.326531	0.263158	0.255814	0.225	0.243243	19692	0.173	0.504	1.59	3.3	6.41	13.3	18.3	14.7
B6	E6.5	IP	19694	19.59	21.44	21.74	23.67	24.29	25.22	26.42	28.11	30.05	30.24	22.25	22.59	19694	0.448276	0.461538	0.4375	0.40625	0.411765	0.4	0.375	0.341463	0.25	0.225	0.230769	0.257143	19694	0.181	0.568	1.6	4.99	13.8	24.2	8.24	2.75
B6	E6.5	IP	19879	20.06	20.48	20.73	22.68	23.29	24.78	26.3	28.26	28.64	21.15	20.92	22.02	19879	0.448276	0.433333	0.40625	0.378378	0.40625	0.361111	0.333333	0.309524	0.216216	0.157895	0.170732	0.21875	19879	0.172	0.836	3.73	12.4	28.5	34.7	11.8	2.89
B6	E6.5 infection control	INP	19638	19.55	20.36	20.12	19.83	19.69	19.94	19.61	19.68	19.82	19.88	19.98	19.89	19638	0.424242	0.351351	0.4	0.413793	0.452381	0.405405	0.393939	0.272727	0.236842	0.210526	0.25	0.255814	19638	0.112	0.351	1.11	4.03	7.91	11.1	10.4	4.79
B6	E6.5	IP	19803	19.51	20.28	21.18	22.84	24.25	24.78	26.83	28.71	29.71	30.32	29.61	27.75	19803	0.387097	0.354839	0.428571	0.344828	0.375	0.357143	0.342105	0.27907	0.233333	0.212121	0.142857	0.121212	19803	0.19	0.727	2.22	5.74	15.4	27.5	28.5	21.3
B6	E6.5 infection control	INP	19801	19.54	20.12	20.04	20.88	20.6	20.29	20.09	20.03	19.44	18.76	18.85	20.17	19801	0.363636	0.484848	0.441176	0.37931	0.419355	0.363636	0.344828	0.290323	0.2	0.179487	0.172414	0.268293	19801	0.218	0.543	2.16	6.34	16.2	20.8	14.6	9.98
B6	E6.5 infection control	INP	20783	17.56	18.15	17.84	17.96	18.36	18.3	18.32	18.37	18.56	18.35	18.66	18.21	20783	0.428571	0.457143	0.464286	0.454545	0.423077	0.5	0.4375	0.346154	0.322581	0.25	0.24	0.212121	20783	0.086	0.28	0.81	2.16	5.72	11.9	21.1	21.3
B6	E6.5	IP	20784	20.14	21.56	21.87	23.28	24.24	25.38	26.68	28.73	30.3	29.68	23.53	23.2	20784	0.419355	0.5	0.428571	0.357143	0.382353	0.454545	0.333333	0.310345	0.258065	0.208333	0.179487	0.214286	20784	0.12	0.37	1.38	4.52	12.8	23.8	18.3	7.69
Strain	Infection Group	Group	Mouse ID	E0.5	E6.5	E8.5	E10.5	E11.5	E12.5	E13.5	E14.5	E15.5	E16.5	E17.5	E18.5	Mouse ID	D0	D6	D8	D10	D11	D12	D13	D14	D15	D16	D17	D18	Mouse ID	D11	D12	D13	D14	D15	D16	D17	D18
B6	E8.5	IP	19623	18.28	20.09	20.93	22.12	23.46	24.8	26.13	27.87	28.91	31.31	22.2	21.35	19623	0.444444	0.481481	0.428571	0.387097	0.424242	0.459459	0.424242	0.421053	0.414634	0.348837	0.268293	0.121951	19623			0.174	0.84	3.47	15.7	40.4	31
B6	E8.5	IP	19624	19.33	20.71	21.32	22.44	24.01	25.53	26.91	29.07	30.98	34.24	35.55	24.79	19624	0.419355	0.433333	0.411765	0.419355	0.413793	0.411765	0.435897	0.435897	0.421053	0.342857	0.307692	0.333333	19624			0.089	0.187	0.548	1.36	3.63	13.1
B6	E8.5	IP	19625	19.51	20.92	22.09	23.23	24.65	25.9	27.59	29	30.59	33.27	22.94	21.85	19625	0.441176	0.466667	0.424242	0.428571	0.428571	0.424242	0.424242	0.422222	0.390244	0.352941	0.285714	0.131579	19625			0.143	0.639	3.37	14.4	38.3	37.1
B6	E8.5	IP	19687	19.15	20.61	21.2	22.49	24.03	25.18	27.06	28.7	30.41	23.28	22.42	21.86	19687	0.424242	0.484848	0.46875	0.37931	0.40625	0.419355	0.384615	0.410256	0.390244	0.394737	0.27027	0.181818	19687			0.233	0.591	2.84	12	22.3	27.8
B6	E8.5 infection control	INP	19641	17.94	19.16	18.76	18.45	18.72	19.41	18.86	18.13	18.03	18.34	18.07	18.39	19641	0.424242	0.424242	0.413793	0.4375	0.4375	0.463415	0.371429	0.483871	0.414634	0.3	0.277778	0.217391	19641			0.222	0.525	1.7	5.94	12.3	18
B6	E8.5 infection control	INP	19857	21.04	20.38	19.95	20.34	20.53	20.02	20.36	19.88	19.86	19.56	19.37	19.15	19857	0.447368	0.421053	0.459459	0.387097	0.414634	0.452381	0.411765	0.456522	0.321429	0.282051	0.257143	0.230769	19857			0.09	0.248	0.951	2.82	6.45	9.34
B6	E8.5	IP	18293	19.83	20.95	21.38	22.31	22.59	23.27	23.62	23.99	24.34	24.83	25.73	26.14	18293	0.4839	0.4706	0.4375	0.3929	0.4839	0.4722	0.4815	0.4516	0.4444	0.4194	0.2973	0.2222	18293			0.062	0.186	0.67	2.01	6.4	14.9
B6	E8.5	IP	18294	20.61	22.03	23.71	24.49	25.37	26.33	27.88	29.19	30.95	32.14	25.47	24.59	18294	0.4722	0.4667	0.4545	0.3889	0.4063	0.4474	0.4231	0.4194	0.4054	0.3636	0.3077	0.2727	18294			0.082	0.257	0.812	3.3	10.4	15.2
B6	E8.5	IP	18296	21.06	21.87	22.37	23.13	23.68	23.85	24.54	24.92	25.62	26.62	27.87	29.73	18296	0.4474	0.4444	0.4571	0.4194	0.4828	0.4706	0.4	0.4857	0.4348	0.3548	0.2941	0.275	18296			0.066	0.133	0.283	0.899	2.84	6.96
B6	E8.5	IP	18297	20.86	21.85	22.82	24.68	25.8	27.07	29.23	30.38	32.98	34.92	35.67	31.14	18297	0.4545	0.4167	0.4054	0.4	0.4054	0.4545	0.3939	0.4063	0.4	0.359	0.2973	0.2	18297			0.072	0.317	0.896	4.15	14.7	30.3
B6	E8.5 infection control	INP	18295	21.59	21.35	21.04	20.77	21.02	21.11	21.48	21.5	21.42	21.19	21.49	21.2	18295	0.439	0.4444	0.4286	0.3871	0.4571	0.4167	0.4286	0.4333	0.4138	0.4483	0.3784	0.3125	18295			0.107	0.134	0.414	1.83	5.87	13.1
B6	E8.5 infection control	INP	18298	21.87	22.1	22.48	21.74	22.16	22.24	21.99	22.03	22.48	22.06	21.64	21.53	18298	0.4643	0.4762	0.4848	0.4706	0.4865	0.4615	0.4375	0.4194	0.4118	0.3714	0.303	0.303	18298			0.059	0.124	0.204	0.765	2.36	4.63
Strain	Infection Group	Group	Mouse ID	E0.5	E6.5	E8.5	E10.5	E11.5	E12.5	E13.5	E14.5	E15.5	E16.5	E17.5	E18.5	Mouse ID	D0	D6	D8	D10	D11	D12	D13	D14	D15	D16	D17	D18	Mouse ID	D11	D12	D13	D14	D15	D16	D17	D18
B6	E10.5	IP	19854	20.75	21.96	22.33	23.85	24.31	25.92	27.41	29.09	31.05	32.57	34.72	24.27	19854	0.463415	0.486486	0.447368	0.444444	0.457143	0.472222	0.466667	0.461538	0.452381	0.411765	0.432432	0.416667	19854					0.149	0.485	1.69	6.45
B6	E10.5	IP	19626	18.78	20.94	21.36	22.82	24.07	24.89	26.52	28.2	30.24	31.72	33.99	24.6	19626	0.46875	0.485714	0.407407	0.4375	0.4	0.419355	0.428571	0.425	0.428571	0.422222	0.410256	0.416667	19626					0.166	1.03	5.58	21.5
B6	E10.5 infection control	INP	19639	19.18	19.53	20	20.4	20.22	20.03	20.03	20.51	20.73	19.44	19.53	19.39	19639	0.419355	0.451613	0.344828	0.4375	0.433333	0.441176	0.405405	0.421053	0.44186	0.423077	0.405405	0.3	19639					0.168	0.797	3.68	9.93
B6	E10.5	IP	19856	20.97	21.32	22.37	24.09	25.37	26.59	28.03	29.58	31.25	33.23	34.35	26.06	19856	0.432432	0.470588	0.4	0.419355	0.344828	0.411765	0.393939	0.432432	0.40625	0.411765	0.4	0.4	19856					0.268	1.54	8.61	36.1
B6	E10.5	IP	19878	18.03	19.2	19.9	21.92	22.75	23.78	25.07	26.48	28.5	30.25	31.52	22.07	19878	0.457143	0.4375	0.366667	0.432432	0.4	0.428571	0.451613	0.432432	0.428571	0.416667	0.410256	0.441176	19878					0.125	0.447	1.36	3.79
B6	E10.5	IP	19853	18.07	19.45	19.65	21.41	22.36	23.5	24.98	26.26	28.29	29.85	30.7	22.62	19853	0.392857	0.387097	0.40625	0.378378	0.388889	0.388889	0.40625	0.386364	0.435897	0.414634	0.361111	0.325	19853					0.317	1.58	9.07	31.7
B6	E10.5 infection control	INP	19640	20.35	19.85	19.42	20.67	20.08	20.2	20.17	20.52	20.76	20.18	20.09	20.05	19640	0.424242	0.424242	0.466667	0.481481	0.448276	0.433333	0.472222	0.470588	0.452381	0.425	0.425	0.378378	19640					0.156	0.759	3.09	9.49
B6	E10.5	IP	17778	21.43	22.58	23.18	24.66	25.76	27.31	28.69	30.22	32.38	34.33	36.86	27.34	17778	0.4615	0.4194	0.4348	0.3824	0.4444	0.4565	0.472222	0.428571	0.411765	0.40625	0.4	0.382353	17778					0.127	0.554	2.77	12.84
B6	E10.5	IP	17776	20.46	21.41	21.76	22.39	22.5	22.9	23.06	23.77	23.91	24.27	24.68	25.45	17776	0.3636	0.4444	0.4545	0.4545	0.4324	0.425	0.4118	0.4375	0.432432	0.448276	0.416667	0.382353	17776					0.123	0.39	1.73	4.41
B6	E10.5	IP	17941	20.03	21.18	21.74	23.11	23.57	24.68	26.02	27.23	28.92	30.62	31.13	22.93	17941	0.4483	0.4	0.4474	0.3939	0.375	0.3889	0.4167	0.382353	0.432432	0.419355	0.382353	0.361111	17941					0.146	0.593	3.05	12.45
B6	E10.5	IP	17944	21.04	22.64	23.05	24.45	25.23	26.9	28.59	30.4	32.31	34.03	35.44	27.02	17944	0.4483	0.4	0.4474	0.3939	0.375	0.3889	0.4167	0.447368	0.448276	0.411765	0.393939	0.366667	17944					0.141	0.462	2.98	9.87
B6	E10.5 infection control	INP	17777	20.99	20.61	20.25	20.56	20.38	20.46	20.34	20.73	20.6	20.55	20.67	20.4	17777	0.4194	0.4516	0.4595	0.3714	0.4	0.3939	0.4324	0.473684	0.4375	0.441176	0.424242	0.390244	17777					0.076	0.195	0.91	3
B6	E10.5	IP	16884	20.31	21.2	21.79	23.42	23.84	25.21	25.8	27.58	28.37	30.5	31.39	23.99	16884	0.4138	0.4	0.3448	0.3438	0.3939	0.3929	0.4	0.4	0.4074	0.4138	0.4063	0.3939	16884					0.1	0.614	3.35	15
B6	E10.5 infection control	INP	16572	20.79	21.17	21.17	21.19	21.13	21.31	21.14	21.69	21.37	20.62	20.69	21.32	16572	0.3846	0.3333	0.2609	0.4167	0.4	0.3548	0.375	0.3667	0.3714	0.3438	0.3704	0.3333	16572					0.07	0.23	0.54	1.93
B6	E10.5 infection control	INP	16666	19.56	19.78	20.2	20.16	20	20.5	20.98	20.45	20.39	20.14	20.48	20.58	16666	0.4118	0.44	0.4583	0.4643	0.5	0.4516	0.5	0.48	0.4286	0.44	0.4167	0.4	16666					0.09	0.36	1.42	4.52
B6	E10.5	IP	16565	18.18	19.31	19.73	21.48	22.57	23.58	25.19	27.69	29.35	30.61	31.73	22.85	16565	0.4444	0.3636	0.4783	0.4286	0.3636	0.3929	0.4348	0.3929	0.4231	0.3667	0.3478	0.4138	16565					0.19	1.11	5.86	25.3
B6	E10.5	IP	16566	19.95	20.79	21.5	22.4	23.42	23.97	25.53	27.45	29.19	30.38	30.98	23.67	16566	0.4211	0.4167	0.4	0.3929	0.3478	0.4643	0.4333	0.3846	0.4063	0.4483	0.3333	0.2963	16566					0.17	1.12	5.33	22.4
B6	E10.5 infection control	INP	16567	20.07	20.68	20.43	21.49	21.52	21.39	21.35	21.16	21.42	21.37	21.75	21.99	16567	0.3529	0.5	0.4091	0.45	0.4167	0.381	0.3913	0.381	0.4286	0.4545	0.3913	0.4138	16567					0.13	0.24	0.87	3.21
B6	E10.5	IP	16558	22.47	24.19	24.54	25.86	27.16	27.67	29.15	31.57	33.82	35.63	36.88	26.57	16558	0.4286	0.4	0.375	0.4231	0.3929	0.3793	0.3793	0.35	0.3846	0.3684	0.3448	0.3226	16558					0.12	0.61	2.75	11.1
B6	E10.5	IP	16615	20.34	21	21.95	23.65	24.99	26.22	27.63	29.83	32.8	34.17	35.08	24.88	16615	0.4286	0.4	0.3214	0.3704	0.3667	0.4231	0.4667	0.3333	0.3125	0.3	0.375	0.2667	16615					0.19	0.79	4.96	22.2
B6	E10.5 infection control	INP	16843	16.02	16.15	16.23	16.39	16.13	16.58	16.32	16.25	16.53	16.03	16.11	16.04	16843	0.5	0.4444	0.4444	0.4815	0.4516	0.4583	0.4444	0.4516	0.4516	0.4	0.3333	0.3429	16843					0.085	0.354	0.959	3.45
	Infected	Group		E0.5	E6.5	E8.5	E10.5	E11.5	E12.5	E13.5	E14.5	E15.5	E16.5	E17.5	E18.5		D0	D6	D8	D10	D11	D12	D13	D14	D15	D16	D17	D18
B6	n/a	UP	19690	18.56	19.89	20.73	22.09	22.72	23.23	24.59	25.52	26.73	28.1	29.73	31.34	19690	0.419355	0.46875	0.433333	0.428571	0.433333	0.419355	0.432432	0.444444	0.454545	0.435897	0.421053	0.432432
B6	n/a	UP	19689	20.14	21.87	22.78	23.62	23.89	24.35	25	25.69	26.62	26.43	27.23	28.02	19689	0.44	0.451613	0.387097	0.392857	0.444444	0.459459	0.454545	0.419355	0.461538	0.459459	0.432432	0.483871
B6	n/a	UP	19956	21.77	22.15	23.04	24.04	25.16	26.45	27.73	29.65	31.36	33.53	34.74	37.36	19956	0.424242	0.4	0.361111	0.416667	0.380952	0.387097	0.363636	0.382353	0.382353	0.366667	0.340909	0.361111
B6	n/a	UP	16885	21.13	21.97	22.35	23.69	24.51	26.01	27.2	28.61	30.27	32.36	33.7	34.63	16885	0.3913	0.4444	0.3548	0.2903	0.3889	0.3704	0.3784	0.3793	0.4444	0.3636	0.3871	0.3529
B6	n/a	UP	16613	19.87	21.39	21.6	23.56	24.49	25.34	27.27	29.75	31.88	33.23	35.4	37.7	16613	0.4706	0.4	0.3667	0.3226	0.3043	0.439	0.3214	0.3929	0.4	0.375	0.2857	0.3333
B6	n/a	UP	16529	22.29	22.44	23.09	24.52	25.06	26.55	28.16	29.6	31.83	33.77	35.89	37.39	16529	0.3529	0.381	0.3667	0.3824	0.3913	0.3333	0.3077	0.4615	0.4118	0.3462	0.3548	0.3333

## Sheet: FigS2 & FigS3 - raw data
			Weight (g)													Hematocrit													Parasitemia
Infection Group	Group	Mouse ID	E0.5	E6.5	E8.5	E10.5	E11.5	E12.5	E13.5	E14.5	E15.5	E16.5	E17.5	E18.5	Mouse ID	E0.5	E6.5	E8.5	E10.5	E11.5	E12.5	E13.5	E14.5	E15.5	E16.5	E17.5	E18.5	Mouse ID	E11.5	E12.5	E13.5	E14.5	E15.5	E16.5	E17.5	E18.5
E6.5	IP	15785	18.63	18.83	19.96	20.07	21.04	21.62	21.9	23.64	24.42				15785	0.484848	0.515152	0.444444	0.409091	0.46875	0.419355	0.428571	0.347826	0.304348				15785	0.05	0.569	2.96	12.3	22.9
E6.5	IP	15790	18.4	20.2	21.65	22.47	23.53	24.17	25.41	26.96	27.28				15790	0.433333	0.37037	0.451613	0.423077	0.37931	0.34375	0.435897	0.241379	0.181818				15790	0.337	1.48	8.5	28.1	42.41
E6.5	IP	16525	19.51	20.95	21.59	22.55	23.64	24.95	26.92	29.45	31.36				16525	0.4	0.44	0.277778	0.315789	0.346154	0.315789	0.344828	0.275862	0.238095				16525	0.198	1.19	5.52	16	37.6
E6.5	IP	16524	18.44	20.38	20.78	20.98	21.92	22.06	22.57	22.99	22.64				16524	0.473684	0.416667	0.5	0.434783	0.391304	0.444444	0.363636	0.269231	0.222222				16524	0.231	1.21	4.84	12.7	26.3
E6.5	IP	16527	19.66	21.05	21.49	23.15	24.52	24.87	27.3	28.76	29.1				16527	0.4	0.333333	0.333333	0.368421	0.37037	0.363636	0.322581	0.304348	0.222222				16527	0.185	1.02	4.12	11.2	27.9
E6.5	IP	20257	20.06	20.98	21.6	23.22	23.84	25.09	26.77	29.1	31.16				20257	0.322581	0.375	0.333333	0.451613	0.4	0.395833	0.314286	0.294118	0.257143				20257	0.1	0.321	0.844	3.4	10.5
E6.5	IP	20258	19.5	19.7	20.8	21.87	23.41	24.68	25.85	27.11	29.12				20258	0.433333	0.482759	0.40625	0.366667	0.391304	0.428571	0.435897	0.419355	0.408163				20258	0.104	0.085	0.184	1.09	4.28
E6.5	IP	20683	19.96	21.18	22.09	23.56	24.73	26.33	27.39	29.87	31.7				20683	0.428571	0.428571	0.354839	0.361111	0.354839	0.36	0.344828	0.285714	0.258065				20683	0.1	0.557	2.19	7.13	19.3
E6.5	IP	20684	19.99	21.9	22.44	23.87	24.94	26.28	27.71	29.79	31.01				20684	0.405405	0.4	0.333333	0.344828	0.321429	0.352941	0.3	0.272727	0.242424				20684	0.11	0.695	2.48	8.34	19.1
Infection Group	Group (E6.5 pregnancy controls)	Mouse ID	E0.5	E6.5	E8.5	E10.5	E11.5	E12.5	E13.5	E14.5	E15.5	E16.5	E17.5	E18.5	Mouse ID	E0.5	E6.5	E8.5	E10.5	E11.5	E12.5	E13.5	E14.5	E15.5	E16.5	E17.5	E18.5
n/a	UP	17191	18.86	20.03	20.76	21.69	22.77	23.9	25.05	26.4	28.33				17191	0.481481	0.4375	0.387097	0.384615	0.432432	0.454545	0.388889	0.405405	0.46875
n/a	UP	17148	19.76	21.51	22.39	23.67	24.55	25.3	27.2	28	30.2				17148	0.46875	0.413793	0.37931	0.425	0.393939	0.4	0.4	0.470588	0.461538
n/a	UP	17346	17.97	19	19.38	20.31	20.63	21.45	23.11	23.72	25.55				17346	0.433333	0.363636	0.428571	0.40625	0.515152	0.375	0.439024	0.390244	0.375
n/a	UP	17347	20.09	20.49	21.35	22.79	23.14	24.11	26.33	26.45	28.35				17347	0.387097	0.333333	0.322581	0.342105	0.361111	0.323529	0.411765	0.444444	0.351351
n/a	UP	15787	19.78	20.58	20.8	22.57	23.25	24.75	25.85	27.48	28.53				15787	0.428571	0.391304	0.346154	0.392857	0.413793	0.333333	0.37931	0.407407	0.451613
n/a	UP	20672	22.48	23.7	24.39	25.35	25.8	27.29	27.73	28.66	29.82				20672	0.428571	0.4375	0.457143	0.40625	0.432432	0.4	0.433333	0.468085	0.459459
n/a	UP	20673	21.94	22.82	23.28	24.6	26.25	27.28	28.12	29.34	31.35				20673	0.439024	0.419355	0.361111	0.366667	0.344828	0.382353	0.366667	0.414634	0.461538
n/a	UP	20700	20.05	21.56	22.65	24.09	25.11	25.98	26.05	28.28	29.93				20700	0.444444	0.517241	0.444444	0.34375	0.388889	0.4	0.424242	0.466667	0.444444
n/a	UP	20786	19.1	20.92	21.56	23.18	24.36	25.6	26.41	28.63	30.92				20786	0.482759	0.410256	0.321429	0.387097	0.375	0.4	0.4	0.4	0.419355
Infection Group	Group	Mouse ID	E0.5	E6.5	E8.5	E10.5	E11.5	E12.5	E13.5	E14.5	E15.5	E16.5	E17.5	E18.5	Mouse ID	E0.5	E6.5	E8.5	E10.5	E11.5	E12.5	E13.5	E14.5	E15.5	E16.5	E17.5	E18.5	Mouse ID	E11.5	E12.5	E13.5	E14.5	E15.5	E16.5	E17.5	E18.5
E6.5 infection control	INP	15782	17.44	17.86	19.16	18.71	18.66	19.19	18.84	19.13	18.03				15782	0.457143	0.434783	0.44	0.363636	0.423077	0.424242	0.461538	0.333333	0.222222				15782	0.241	1.04	4.84	17.3	27.6
E6.5 infection control	INP	16526	19.78	20.88	20.24	20.4	20.9	20.58	20.72	20.86	20.85				16526	0.347826	0.407407	0.368421	0.363636	0.407407	0.380952	0.375	0.4	0.32				16526	0.067	0.268	1.24	2.86	7.32
E6.5 infection control	INP	20680	18.03	19.25	18.8	19.3	19.86	19.87	19.24	18.67	17.85				20680	0.405405	0.413793	0.392857	0.392857	0.392857	0.352941	0.272727	0.228571	0.225806				20680	0.05	0.405	1.41	4.12	8.22
E6.5 infection control	INP	20943	19.97	20.15	20.24	20.95	20.74	20.87	21.08	20.57	21.06				20943	0.393939	0.40625	0.36	0.407407	0.333333	0.428571	0.419355	0.428571	0.28125				20943	0.094	0.12	0.164	0.67	1.52
Infection Group	Group	Mouse ID	E0.5	E6.5	E8.5	E10.5	E11.5	E12.5	E13.5	E14.5	E15.5	E16.5	E17.5	E18.5	Mouse ID	E0.5	E6.5	E8.5	E10.5	E11.5	E12.5	E13.5	E14.5	E15.5	E16.5	E17.5	E18.5	Mouse ID	E11.5	E12.5	E13.5	E14.5	E15.5	E16.5	E17.5	E18.5
E8.5	IP	15791	18.54	19.61	20.61	21.68	23.29	24.28	25.9	27.24	28.69	30.78			15791	0.423077	0.391304	0.333333	0.32	0.310345	0.363636	0.357143	0.354839	0.344828	0.272727			15791			0.175	0.844
E8.5	IP	15839	21.83	22.61	23.95	25.11	26.06	27.03	28.81	30.75	32.8	35.4			15839	0.481481	0.4	0.391304	0.346154	0.384615	0.387097	0.4	0.37931	0.384615	0.1875			15839				0.5	2.35	9.08
E8.5	IP	15769	21.02	21.88	23.73	25.14	26.22	27.82	28.98	31.33	33.14	36.15			15769	0.461538	0.333333	0.375	0.363636	0.428571	0.444444	0.423077	0.407407	0.451613	0.322581			15769				0.58	2.71	11.5
E8.5	IP	16614	19.67	20.6	21.56	23.13	24.38	25.37	27	27.97	29.44	30.31			16614	0.3125	0.36	0.4	0.357143	0.428571	0.346154	0.346154	0.416667	0.357143	0.322581			16614			0.09	0.544	3.22	12.8
E8.5	IP	16827	20.32	20.16	20.89	22.21	23.62	24.91	25.42	27.09	28.73	30.85			16827	0.434783	0.434783	0.37037	0.37931	0.392857	0.4	0.382353	0.351351	0.37037	0.3125			16827			0.054	0.153	1.62	6.18
E8.5	IP	16842	18.98	20.67	21	22.65	23.3	24.17	25.45	26.71	28.69	30.67			16842	0.434783	0.36	0.344828	0.44	0.25	0.3	0.3125	0.333333	0.333333	0.307692			16842			0.061	0.432	1.75	8.83
E8.5	IP	18874	21.45	23.6	24.11	24.6	26.12	26.97	28.34	29.55	31.7	32.5			18874	0.441176	0.452381	0.428571	0.394737	0.375	0.341463	0.459459	0.375	0.358974	0.297297			18874			0	0.471	2.28	9.68
E8.5	IP	18875	21.51	23.43	23.63	24.97	26.89	27.82	29.96	30.4	32.95	34.45			18875	0.419355	0.424242	0.432432	0.324324	0.424242	0.428571	0.3125	0.375	0.393939	0.333333			18875			0	0.303	1.34	6.95
E8.5	IP	18871	22.6	24.75	25.31	25.9	27.09	28.68	29.89	31.32	33.32	34.29			18871	0.475	0.457143	0.405405	0.342105	0.361111	0.411765	0.378378	0.395349	0.378378	0.354839			18871			0.119	0.389	2.02	9.39
E8.5	IP	18872	22.72	23.85	24.59	26.45	27.45	29.03	29.82	31.75	32.92	34.61			18872	0.457143	0.447368	0.428571	0.410256	0.387097	0.358974	0.405405	0.354839	0.40625	0.333333			18872			0.199	0.763	5.25	22.7
E8.5	IP	18876	20.69	21.67	22.34	23.96	24.98	26.91	27.86	30.08	31.55	32.78			18876	0.424242	0.363636	0.371429	0.432432	0.368421	0.361111	0.393939	0.375	0.384615	0.285714			18876			0.219	1.01	7.13	28.4
E8.5	IP	20254	20.18	20.83	21.83	23.48	24.94	25.46	26.86	28.32	29.99	30.51			20254	0.419355	0.411765	0.333333	0.352941	0.388889	0.351351	0.392857	0.394737	0.371429	0.261905			20254			0.175	0.206	1.04	5.04
E8.5	IP	20242	20.35	20.88	21.92	23.11	24.24	25.38	26.76	27.72	29.39	30.74			20242	0.444444	0.333333	0.388889	0.382353	0.342857	0.405405	0.378378	0.384615	0.372093	0.295455			20242			0.153	0.345	1.54	6.32
E8.5	IP	20246	22.25	21.85	23.45	25.4	26.56	28.04	29.66	30.39	32.87	33.76			20246	0.393939	0.388889	0.333333	0.405405	0.384615	0.428571	0.410256	0.388889	0.410256	0.333333			20246			0.127	0.256	1.33	6.88
E8.5	IP	20245	21.22	22.48	23.72	25.14	26	26.76	28.04	29.48	31.21	32.55			20245	0.459459	0.393939	0.444444	0.371429	0.382353	0.472222	0.451613	0.416667	0.414634	0.395349			20245			0.207	0.25	1.42	7.3
Infection Group	Group (E8.5 pregnancy controls)	Mouse ID	E0.5	E6.5	E8.5	E10.5	E11.5	E12.5	E13.5	E14.5	E15.5	E16.5	E17.5	E18.5	Mouse ID	E0.5	E6.5	E8.5	E10.5	E11.5	E12.5	E13.5	E14.5	E15.5	E16.5	E17.5	E18.5
n/a	UP	15798	19.15	20.08	20.76	22.29	23.73	25.02	26.75	27.8	29.77	31.61			15798	0.333333	0.454545	0.363636	0.347826	0.4	0.393939	0.391304	0.458333	0.444444	0.37037
n/a	UP	16557	20.8	21.97	23.53	25.42	26.42	27.6	28.84	30.11	32.62	33.98			16557	0.4375	0.458333	0.411765	0.391304	0.432432	0.434783	0.44	0.428571	0.428571	0.48
n/a	UP	16568	19.95	22	22.75	24.88	25.41	27.53	28.54	30.09	32.5	34.3			16568	0.5	0.45	0.421053	0.388889	0.52	0.407407	0.461538	0.444444	0.473684	0.45
n/a	UP	16573	17.1	18.77	19.33	20.35	21.19	22.53	23.74	24.7	26.49	28.43			16573	0.388889	0.434783	0.363636	0.304348	0.4	0.363636	0.391304	0.347826	0.294118	0.315789
n/a	UP	16528	18.4	19.92	20.71	22.39	22.87	24.58	25.48	27.09	29.14	30.7			16528	0.421053	0.318182	0.347826	0.285714	0.315789	0.454545	0.363636	0.285714	0.354839	0.315789
n/a	UP	16886	20.65	21.97	22.93	24.68	26.04	26.83	28.91	31.51	33.29	35.82			16886	0.48	0.428571	0.333333	0.257143	0.414634	0.435897	0.368421	0.432432	0.378378	0.315789
n/a	UP	16887	20.36	21.16	21.98	23.44	24.08	24.96	25.63	27.22	28.43	29.79			16887	0.576923	0.413793	0.483871	0.451613	0.4	0.439024	0.46875	0.405405	0.459459	0.4
n/a	UP	16962	18.4	20.31	20.79	22.55	23.82	24.62	26.43	27.69	29.45	32.34			16962	0.478261	0.444444	0.419355	0.392857	0.409091	0.393939	0.4	0.382353	0.416667	0.410256
n/a	UP	20256	21.11	21.98	23.24	24.62	25.61	26.63	28.28	29.94	31.7	33.33			20256	0.352941	0.3125	0.387097	0.243243	0.266667	0.307692	0.333333	0.4	0.411765	0.388889
n/a	UP	20699	20.6	22.17	23.14	24.76	25.98	27.4	28.8	30.88	32.88	35.21			20699	0.428571	0.433333	0.4	0.354839	0.4	0.366667	0.37931	0.424242	0.441176	0.425
n/a	UP	20681	20.51	21.85	22.66	23.97	24.87	26.48	27.22	28.57	30.5	32			20681	0.466667	0.384615	0.392857	0.333333	0.354839	0.366667	0.378378	0.388889	0.428571	0.428571
n/a	UP	20945	19.07	20.85	21.59	22.66	24.18	25.51	25.74	28.9	30.65	33.08			20945	0.457143	0.448276	0.441176	0.451613	0.366667	0.527778	0.407407	0.40625	0.4375	0.321429
Infection Group	Group	Mouse ID	E0.5	E6.5	E8.5	E10.5	E11.5	E12.5	E13.5	E14.5	E15.5	E16.5	E17.5	E18.5	Mouse ID	E0.5	E6.5	E8.5	E10.5	E11.5	E12.5	E13.5	E14.5	E15.5	E16.5	E17.5	E18.5	Mouse ID	E11.5	E12.5	E13.5	E14.5	E15.5	E16.5	E17.5	E18.5
E8.5 infection control	INP	16828	19.06	20.2	20.3	20.18	20.28	20.45	20.21	19.8	19.69	20.47			16828	0.428571	0.407407	0.428571	0.48	0.433333	0.451613	0.448276	0.409091	0.444444	0.346154			16828			0.101	0.487	1.71	5.56
E8.5 infection control	INP	16829	19.77	19.88	19.89	19.78	20.02	20.39	20	19.91	19.84	19.75			16829	0.4	0.347826	0.424242	0.413793	0.393939	0.405405	0.413793	0.424242	0.375	0.375			16829			0.022	0.021	0.228	0.932
E8.5 infection control	INP	15919	17.87	18.47	19.21	19.17	19.21	19.29	19.36	19.14	19.48	19.57			15919	0.4483	0.3333	0.4	0.4286	0.4167	0.4091	0.3846	0.4	0.3333	0.5			15919				0.32	0.933	2.87
E8.5 infection control	INP	18882	20.43	20.37	20.25	20.58	21.45	20.73	20.76	21.06	21	20.86			18882	0.484848	0.384615	0.416667	0.419355	0.428571	0.45	0.484848	0.428571	0.333333	0.375			18882				0.162	0.384	0.842
E8.5 infection control	INP	18881	20.85	20.51	20.66	20.3	20.53	20.65	20.66	20.71	20.31	19.99			18881	0.45	0.475	0.388889	0.428571	0.387097	0.413793	0.382353	0.388889	0.321429	0.322581			18881			0.187	0.614	2.73	9.12
E8.5 infection control	INP	20244	20.12	20.16	20.96	20.71	20.47	20.25	20.38	20.65	20.51	20			20244	0.40625	0.515152	0.363636	0.40625	0.428571	0.411765	0.346154	0.366667	0.305556	0.206897			20244			0.121	0.12	0.301	1.43
E8.5 infection control	INP	20791	19.97	20.3	20.73	20.99	21.07	21.31	21.13	21	21.23	20.65			20791	0.407407	0.419355	0.444444	0.44	0.5	0.466667	0.475	0.419355	0.387097	0.333333			20791			0.094	0.16	0.421	0.74
Infection Group	Group	Mouse ID	E0.5	E6.5	E8.5	E10.5	E11.5	E12.5	E13.5	E14.5	E15.5	E16.5	E17.5	E18.5	Mouse ID	E0.5	E6.5	E8.5	E10.5	E11.5	E12.5	E13.5	E14.5	E15.5	E16.5	E17.5	E18.5	Mouse ID	E11.5	E12.5	E13.5	E14.5	E15.5	E16.5	E17.5	E18.5
E10.5	IP	16961	20.78	22.12	23.09	24.18	25.5	26.33	27.92	28.81	30.34	32.38	33.09		16961	0.423077	0.466667	0.40625	0.352941	0.384615	0.4	0.461538	0.441176	0.423077	0.424242	0.37931		16961					0.143	1.48	6.95
E10.5	IP	16964	18.9	19.9	20.42	21.65	22.95	23.71	24.71	25.7	27.16	29.36	30.19		16964	0.482759	0.448276	0.4	0.428571	0.461538	0.481481	0.451613	0.363636	0.448276	0.432432	0.34375		16964					0.21	1.62	8.84
E10.5	IP	17189	20.43	21.11	21.97	23.13	23.89	25.4	26.11	27.02	29.23	30.6	31.26		17189	0.441176	0.482759	0.40625	0.382353	0.352941	0.375	0.45	0.441176	0.454545	0.444444	0.37931		17189					0.1	1.06	6.15
E10.5	IP	17195	19.59	20.47	20.72	22.92	23.66	24.85	26.2	27.53	29.45	30.97	32.66		17195	0.407407	0.393939	0.388889	0.388889	0.411765	0.424242	0.470588	0.405405	0.40625	0.388889	0.387097		17195					0.2	0.73	4.44
E10.5	IP	17147	19.38	20.62	20.82	23.32	24.01	25.29	26.93	27.93	30.24	32	33.61		17147	0.416667	0.419355	0.411765	0.321429	0.384615	0.333333	0.315789	0.371429	0.375	0.351351	0.333333		17147					0.14	0.58	2.98
E10.5	IP	17152	21.12	21.28	22.96	24.33	25.68	27.4	28.45	30.31	32.65	34.57	35.75		17152	0.366667	0.419355	0.314286	0.375	0.35	0.40625	0.333333	0.342105	0.411765	0.357143	0.387097		17152					0.22	0.92	5.44
E10.5	IP	20685	20.14	22.63	23.27	24.47	25.27	26.15	27.2	27.92	29.46	30.15	24.17		20685	0.393939	0.428571	0.4	0.354839	0.414634	0.424242	0.428571	0.5	0.432432	0.40625	0.393939		20685					0.26	0.78	2.29
E10.5	IP	20678	19.91	21.41	22.37	23.74	25.11	26.51	28.28	29.19	30.68	32.96	34.4		20678	0.419355	0.451613	0.40625	0.294118	0.37037	0.37037	0.424242	0.371429	0.424242	0.390244	0.363636		20678					0.32	1.34	7.78
E10.5	IP	20696	19.45	20.28	20.98	22.4	22.85	24.12	25.31	26.01	27.52	29.41	31.02		20696	0.472222	0.419355	0.423077	0.40625	0.419355	0.375	0.454545	0.392857	0.413793	0.387097	0.382353		20696					0.23	1.03	5.54
E10.5	IP	20698	21.74	22.72	23.74	24.96	25.63	27.12	28.44	29.13	30.7	32.85	33.75		20698	0.486486	0.478261	0.424242	0.451613	0.4	0.4	0.407407	0.457143	0.454545	0.413793	0.405405		20698					0.25	0.65	3.56
E10.5	IP	20944	20.07	21.91	22.45	23.76	24.53	25.59	27.22	28.36	30.15	31.63	33.09		20944	0.354839	0.413793	0.346154	0.310345	0.454545	0.40625	0.419355	0.384615	0.357143	0.371429	0.371429		20944					0.12	0.4	1.46
E10.5	IP	20790	20.7	23.37	23.93	25.44	26.4	27.8	29.58	30.75	32.76	34.7	36.2		20790	0.5	0.405405	0.421053	0.36	0.387097	0.388889	0.4	0.464286	0.4	0.333333	0.363636		20790					0.074	0.39	1.73
Infection Group	Group (E10.5 pregnancy controls)	Mouse ID	E0.5	E6.5	E8.5	E10.5	E11.5	E12.5	E13.5	E14.5	E15.5	E16.5	E17.5	E18.5	Mouse ID	E0.5	E6.5	E8.5	E10.5	E11.5	E12.5	E13.5	E14.5	E15.5	E16.5	E17.5	E18.5
n/a	UP	17150	19.27	21.19	21.81	23.45	24.4	25.7	27.38	28.49	31.38	33.09	34.73		17150	0.4	0.428571	0.407407	0.310345	0.352941	0.387097	0.416667	0.439024	0.390244	0.371429	0.358974
n/a	UP	17151	20.88	22.68	22.98	24.64	25.06	26.75	27.88	29.4	31.81	33.55	35.61		17151	0.407407	0.433333	0.393939	0.290323	0.341463	0.382979	0.375	0.390244	0.390244	0.361111	0.378378
n/a	UP	17154	20.86	22.99	22.96	24.63	24.83	25.59	26.81	28.01	30.86	32.96	34.18		17154	0.44	0.428571	0.419355	0.388889	0.34375	0.45	0.4	0.4	0.428571	0.421053	0.384615
n/a	UP	17190	21.31	22.33	23.12	24.25	24.63	26.04	27.4	28.52	31.5	32.91	34.69		17190	0.384615	0.428571	0.451613	0.451613	0.459459	0.451613	0.485714	0.394737	0.333333	0.333333	0.428571
n/a	UP	17149	19.8	20.64	21.57	22.89	23.96	25.03	25.98	28.88	29.89	31.44	32.53		17149	0.392857	0.428571	0.392857	0.333333	0.37931	0.425	0.470588	0.444444	0.487805	0.421053	0.435897
n/a	UP	20682	20.98	21.7	22.38	23.75	24.93	26.36	27.44	28.88	30.27	31.9	32.71		20682	0.439024	0.454545	0.411765	0.411765	0.428571	0.387097	0.405405	0.4	0.432432	0.421053	0.416667
n/a	UP	20946	19.91	21.34	22.79	23.73	25.03	26.66	26.8	29.28	31.39	33.77	35.89		20946	0.482759	0.5	0.387097	0.4	0.411765	0.433333	0.413793	0.413793	0.448276	0.428571	0.414634
n/a	UP	20947	20.92	21.43	22.53	23.55	25.29	26.22	26.03	28.58	30.46	32.56	34.4		20947	0.482759	0.46875	0.37931	0.393939	0.354839	0.387097	0.393939	0.421053	0.423077	0.433333	0.393939
n/a	UP	20788	20.63	22.8	23.25	25.02	26.36	27.85	29.76	30.99	32.88	34.78	36.22		20788	0.461538	0.419355	0.37931	0.37037	0.413793	0.366667	0.416667	0.37931	0.421053	0.439024	0.439024
n/a	UP	20785	19.15	21.32	21.22	22.51	23.04	24.33	25.8	26.98	28.58	29.72	31.41		20785	0.444444	0.413793	0.375	0.34375	0.4	0.423077	0.424242	0.433333	0.457143	0.465116	0.416667
Infection Group	Group	Mouse ID	E0.5	E6.5	E8.5	E10.5	E11.5	E12.5	E13.5	E14.5	E15.5	E16.5	E17.5	E18.5	Mouse ID	E0.5	E6.5	E8.5	E10.5	E11.5	E12.5	E13.5	E14.5	E15.5	E16.5	E17.5	E18.5	Mouse ID	E11.5	E12.5	E13.5	E14.5	E15.5	E16.5	E17.5	E18.5
E10.5 infection control	INP	17145	19.63	19.98	20.17	20.47	20.11	20.21	20.43	20.74	20.7	20.5	20.34		17145	0.4242	0.3077	0.3714	0.4688	0.375	0.4	0.3784	0.4	0.4118	0.3846	0.4		17145					0.16	0.39	1.36
E10.5 infection control	INP	17153	20.34	20.44	20.31	19.9	20.13	20.31	20.06	19.78	20.16	20.01	20.51		17153	0.4242	0.4483	0.3714	0.3529	0.4	0.4324	0.4074	0.4324	0.3947	0.4138	0.3056		17153						0.41	2.21
E10.5 infection control	INP	17343	17.54	17.66	18.35	17.77	18.32	17.85	18.39	18.6	17.9	17.79	17.89		17343	0.4194	0.4074	0.4211	0.4412	0.4545	0.4286	0.4595	0.4286	0.375	0.4857	0.4054		17343					0.18	0.67	2.11
E10.5 infection control	INP	16882	19.12	19.12	19.35	19.67	19.4	19.69	19.79	19.39	19.74	19.41	19.27		16882	0.36	0.2903	0.3462	0.3824	0.4333	0.3667	0.4127	0.375	0.4	0.3824	0.4
E10.5 infection control	INP	20697	19.92	20.22	20.89	20.89	21.29	20.91	21.54	20.98	21.04	20.63	20.61		20697	0.424242	0.419355	0.4	0.470588	0.482759	0.407407	0.46875	0.483871	0.419355	0.447368	0.393939		20697					0.09	0.21	0.42
E10.5 infection control	INP	20787	20.16	21.79	22.33	22.18	21.63	21.67	21.07	20.9	21.58	21.51	21.6		20787	0.428571	0.444444	0.416667	0.382353	0.413793	0.382353	0.439024	0.444444	0.424242	0.46875	0.352941		20787					0.071	0.1	0.364

## Sheet: Fig2 - raw data
			placental parasitemia
E15.5 (E6.5 infection)	histology #	MOUSE ID	%IRBCS 1st count	%IRBCS 2nd count	Avg IRBC count	peripheral parasitemia @ sacrifice
IP	325-2	15785	0.3884	0.384	0.3862	0.229
IP	325-4	15790	0.5413	0.47	0.50565	0.4241
IP	626-5	16525	0.432	0.358	0.395	0.376
IP	626-6	16524	0.292	0.254	0.273	0.263
IP	626-3	16527	0.368	0.285	0.3265	0.279
			placental parasitemia
E16.5 (E8.5 infection)	histology #	MOUSE ID	%IRBCS 1st count	%IRBCS 2nd count	Avg IRBC count	peripheral parasitemia @ sacrifice
IP	374-3,4	15791	0.3228	0.146	0.2344
IP	399-6	15839	0.253	0.121	0.187	0.0908
IP	399-2	15769	0.281	0.16	0.2205	0.115
IP	810-6	16614	0.302	0.189	0.2455	0.128
IP	898-6	16827	0.187	0.12	0.1535	0.0618
IP	921-2	16842	0.258	0.158	0.208	0.0883
IP	654-2	18871	0.1627			0.0939
IP	654-4	18872	0.3014			0.227
IP	654-6	18874	0.1383			0.0968
IP	654-8	18875	0.1243			0.0695
IP	654-10	18876	0.2766			0.284
			placental parasitemia
E17.5 (E10.5 infection)	histology #	MOUSE ID	%IRBCS 1st count	%IRBCS 2nd count	Avg IRBC count	peripheral parasitemia @ sacrifice
IP	1044-2	17188	0.131	0.062	0.0965	0.0065
IP	1044-4	17189	0.178	0.085	0.1315	0.0615
IP	1044-13	17195	0.1673	0.074	0.12065	0.0444
IP	1044-15	17147	0.141	0.063	0.102	0.0298
IP	1046-2	17152	0.2972	0.073	0.1851	0.0544

## Sheet: Fig3 - raw data
E15.5 (E6.5 infection group)											E16.5 (E8.5 infection group)											E17.5 (E10.5 infection group)
IP					UP						IP					UP						IP					UP
Group		Mouse ID	Weight (g)		Group		Mouse ID	Weight (g)			Group		Mouse ID	Weight (g)		Group		Mouse ID	Weight (g)			Group		Mouse ID	Weight (g)		Group		Mouse ID	Weight (g)
E6.5	IP	20257	Placenta	Pup	E6.5	UP	20672	Placenta	Pup		E8.5	IP	20242	Placenta	Pup	E8.5	UP	20256	Placenta	Pup		E10.5	IP	20944	Placenta	Pup	E10.5	UP	20788	Placenta	Pup
			0.11	0.41				0.13	0.4					0.11	0.59				0.12	0.73					0.1	0.87				0.11	0.97
			0.13	0.4				0.14	0.43					0.1	0.56				0.11	0.72					0.1	0.87				0.1	0.77
			0.11	0.45				0.13	0.38					0.11	0.55				0.12	0.78					0.09	0.96				0.09	0.7
			0.12	0.41				0.13	0.4					0.11	0.63				0.11	0.75					0.1	0.91				0.09	0.72
			0.17	0.42				0.1	0.35					0.1	0.62				0.12	0.77					0.1	0.86				0.1	0.86
			0.15	0.46	E6.5	UP	20673	Placenta	Pup					0.12	0.58				0.1	0.61					0.08	0.86				0.08	0.68
			0.11	0.4				0.11	0.38					0.1	0.62				0.09	0.67					0.08	0.84				0.07	0.69
E6.5	IP	20258	Placenta	Pup				0.11	0.43					0.11	0.49	E8.5	UP	20945	Placenta	Pup		E10.5	IP	20790	Placenta	Pup				0.09	0.74
			0.12	0.42				0.07	0.37		E8.5	IP	20254	Placenta	Pup				0.11	0.66					0.11	0.9				0.11	0.74
			0.09	0.33				0.08	0.39					0.1	0.58				0.09	0.62					0.08	0.81	E10.5	UP	20785	Placenta	Pup
			0.11	0.41				0.1	0.42					0.1	0.58				0.13	0.64					0.08	0.81				0.1	0.85
			0.11	0.4				0.11	0.41					0.12	0.6				0.09	0.65					0.1	0.83				0.1	0.83
			0.11	0.41				0.12	0.38					0.08	0.56				0.08	0.59					0.1	0.86				0.09	0.83
			0.1	0.44				0.09	0.42					0.11	0.56				0.1	0.62					0.09	0.9				0.09	0.84
			0.1	0.39	E6.5	UP	20786	Placenta	Pup					0.12	0.55				0.11	0.61					0.06	0.8				0.07	0.88
			0.1	0.39				0.1	0.41					0.1	0.59				0.11	0.61					0.08	0.88				0.08	0.83
E6.5	IP	20684	Placenta	Pup				0.11	0.4					0.11	0.57				0.1	0.63					0.08	0.84				0.1	0.84
			0.12	0.38				0.11	0.44					0.11	0.53	E8.5	UP	20681	Placenta	Pup		E10.5	IP	20698	Placenta	Pup	E10.5	UP	20947	Placenta	Pup
			0.11	0.38				0.1	0.42		E8.5	IP	20246	Placenta	Pup				0.11	0.61					0.1	0.83				0.1	0.91
			0.13	0.43				0.09	0.39					0.1	0.6				0.1	0.62					0.1	0.82				0.08	0.87
			0	0.44				0.1	0.39					0.12	0.6				0.09	0.6					0.09	0.87				0.1	0.85
			0.1	0.43				0.11	0.39					0.12	0.58				0.08	0.63					0.1	0.83				0.11	0.85
			0.12	0.4				0.09	0.42					0.11	0.56				0.11	0.66					0.1	0.82				0.09	0.84
			0.12	0.42				0.1	0.42					0.14	0.62				0.1	0.64					0.08	0.82				0.1	0.92
			0.11	0.41				0.11	0.43					0.15	0.63				0.11	0.6					0.1	0.77				0.1	0.84
E6.5	IP	20683	Placenta	Pup	E6.5	UP	20700	Placenta	Pup					0.09	0.62	E8.5	UP	20699	Placenta	Pup					0.1	0.88				0.09	0.83
			0.09	0.41				0.11	0.4		E8.5	IP	20245	Placenta	Pup				0.07	0.49		E10.5	IP	20678	Placenta	Pup	E10.5	UP	20946	Placenta	Pup
			0.09	0.44				0.11	0.41					0.08	0.59				0.11	0.62					0.08	0.86				0.11	0.72
			0.1	0.36				0.08	0.38					0.09	0.63				0.09	0.55					0.1	0.91				0.08	0.72
			0.09	0.45				0.08	0.4					0.12	0.65				0.1	0.53					0.07	0.88				0.06	0.72
			0.09	0.43				0.1	0.38					0.12	0.63				0.1	0.57					0.08	0.97				0.11	0.74
			0.11	0.45				0.13	0.39					0.09	0.58				0.1	0.6					0.1	0.88				0.1	0.72
			0.09	0.38				0.11	0.39					0.1	0.71				0.09	0.57					0.07	0.82				0.11	0.78
			0.09	0.46										0.1	0.6				0.12	0.59					0.07	0.81				0.07	0.76
			0.1	0.45															0.09	0.53					0.08	0.96				0.1	0.81
																			0.1	0.55					0.08	0.81				0.08	0.83
																						E10.5	IP	20696	Placenta	Pup				0.06	0.73
																									0.11	0.77	E10.5	UP	20682	Placenta	Pup
																									0.08	0.7				0.1	1.01
																									0.08	0.77				0.08	1
																									0.11	0.77				0.09	0.9
																									0.08	0.75				0.1	0.88
																									0.1	0.81				0.11	0.96
																									0.1	0.79				0.13	0.99
																														0.09	0.88

## Sheet: Fig5 & Fig 8 - raw data
Sod1					Sod2					Sod3					Tnf					Ifng					Cox2					Cox1					Nrf2					Cat					Hmox1
Mouse ID	Group	1st run	2nd run	Avg RQ	Mouse ID	Group	1st run	2nd run	Avg RQ	Mouse ID	Group	1st run	2nd run	Avg RQ	Mouse ID	Group	1st run	2nd run	Avg RQ	Mouse ID	Group	1st run	2nd run	Avg RQ	Mouse ID	Group	1st run	2nd run	Avg RQ	Mouse ID	Group	1st run	2nd run	Avg RQ	Mouse ID	Group	1st run	2nd run	Avg RQ	Mouse ID	Group	1st run	2nd run	Avg RQ	Mouse ID	Group	1st run	2nd run	Avg RQ
20684	E6.5 IP	0.514416	0.700076	0.607246	20684	E6.5 IP	0.637534	0.614461	0.625997	20684	E6.5 IP	1.40982	1.4886	1.44921	20684	E6.5 IP	0.218751	0.669093	0.443922	20684	E6.5 IP	0.975771	0.331	0.653385	20684	E6.5 IP	0.246347	0.170463	0.208405	20684	E6.5 IP	1.17884	0.699999	0.939421	20684	E6.5 IP	0.208772	0.15104	0.179906	20684	E6.5 IP	0.432643	0.360482	0.396563	20684	D6 IP	1.69202	0.831622	1.26182
20683	E6.5 IP	0.103526	0.0880763	0.0958012	20683	E6.5 IP	0.240868	0.179787	0.210328	20683	E6.5 IP	0.679217	0.684545	0.681881	20683	E6.5 IP	0.48499	0.288983	0.386987	20683	E6.5 IP	0.770899	0.894017	0.832458	20683	E6.5 IP	0.0813694	0.00664127	0.0440053	20683	E6.5 IP	1.72456	0.611342	1.16795	20683	E6.5 IP	0.073812	0.0133502	0.0435811	20683	E6.5 IP	0.0822552	0.0246546	0.0534549	20683	D6 IP	0.922583	0.290982	0.606782
15785	E6.5 IP	3.83702	2.91094	3.37398	15785	E6.5 IP	1.63568	1.67437	1.65503	15785	E6.5 IP	0.495615	0.480678	0.488147	16525	E6.5 IP	1.26996	2.24497	1.75746	16525	E6.5 IP	0.63805	1.3989	1.01848	16525	E6.5 IP	1.24014	1.95109	1.59562	16525	E6.5 IP	1.11194	1.70288	1.40741	16525	E6.5 IP	1.10957	1.9292	1.51938	16525	E6.5 IP	0.963429	1.75686	1.36014	16525	D6 IP	1.24293	2.50359	1.87326
16525	E6.5 IP	1.20719	0.953016	1.0801	16525	E6.5 IP	0.613857	0.635323	0.62459	16525	E6.5 IP	0.724778	0.647134	0.685956	15790	E6.5 IP	1.43474	1.89594	1.66534	15790	E6.5 IP	1.16963	1.18757	1.1786	15790	E6.5 IP	2.6169	0.805685	1.71129	15790	E6.5 IP	1.44221	1.56839	1.5053	15790	E6.5 IP	1.97247	3.23328	2.60287	15790	E6.5 IP	2.77262	7.96128	5.36695	15790	D6 IP	2.44316	4.19596	3.31956
15790	E6.5 IP	2.53725	2.6492	2.59322	15790	E6.5 IP	3.71798	3.71858	3.71828	15790	E6.5 IP	1.11543	1.14321	1.12932	16527	E6.5 IP	0.687707	0.368575	0.528141	16527	E6.5 IP	0.472542	0.744934	0.608738	15785	E6.5 IP	2.80132	2.95491	2.87812	16527	E6.5 IP	1.90918	1.00655	1.45787	16527	E6.5 IP	0.152301	0.121835	0.137068	16527	E6.5 IP	0.143215	0.132862	0.138038	16527	D6 IP	0.9888	0.762601	0.8757
16527	E6.5 IP	0.207371	0.237913	0.222642	16527	E6.5 IP	0.274682	0.21823	0.246456	16527	E6.5 IP	1.31225	1.08724	1.19975	15785	E6.5 IP	2.49966	2.34305	2.42135	15785	E6.5 IP	2.62431	2.4802	2.55225	20672	E6.5 UP	1.44895	1.30535	1.37715	20672	E6.5 UP	0.520787	0.533472	0.527129	15785	E6.5 IP	2.62079	4.07839	3.34959	15785	E6.5 IP	2.15285	3.35893	2.75589	15785	D6 IP	1.61189	2.25636	1.93413
20672	E6.5 UP	1.25292	1.23878	1.24585	20672	E6.5 UP	0.923928	0.958903	0.941415	20672	E6.5 UP	0.845103	0.980769	0.912936	20672	E6.5 UP	0.746927	1.00845	0.877687	20672	E6.5 UP	0.713803	0.690716	0.702259	20673	E6.5 UP	0.650685	0.505719	0.578202	17346	E6.5 UP	1.23441	1.49528	1.36485	20672	E6.5 UP	1.19334	1.07029	1.13181	20672	E6.5 UP	1.22795	1.03025	1.1291	20672	D6 UP	0.958433	0.828745	0.893589
20673	E6.5 UP	0.605755	0.596446	0.6011	20673	E6.5 UP	2.18164	1.82977	2.0057	20673	E6.5 UP	0.603233	0.723905	0.663569	20673	E6.5 UP	1.08581	0.996405	1.04111	20673	E6.5 UP	1.21371	1.27815	1.24593	17346	E6.5 UP	2.21852	2.46873	2.34363	17347	E6.5 UP	0.894098	1.01499	0.954545	20673	E6.5 UP	0.236514	0.524131	0.380323	20673	E6.5 UP	0.0271341	0.670356	0.348745	20673	D6 UP	0.317263	0.869947	0.593605
17346	E6.5 UP	2.03552	2.10618	2.07085	17346	E6.5 UP	1.16427	1.30365	1.23396	17346	E6.5 UP	1.2531	1.2067	1.2299	17346	E6.5 UP	1.50301	1.27065	1.38683	17346	E6.5 UP	1.31457	1.2641	1.28934	17347	E6.5 UP	1.05215	1.23465	1.1434	17148	E6.5 UP	1.73979	1.47413	1.60696	17346	E6.5 UP	1.93858	2.61716	2.27787	17346	E6.5 UP	1.68325	2.06051	1.87188	17346	D6 UP	1.23008	1.41323	1.32166
17347	E6.5 UP	1.05283	1.0923	1.07257	17347	E6.5 UP	0.729333	0.752618	0.740975	17347	E6.5 UP	0.739718	0.64513	0.692424	17347	E6.5 UP	0.983232	1.07362	1.02843	17347	E6.5 UP	1.0421	0.907355	0.974729	17148	E6.5 UP	0.454394	0.496991	0.475693						17347	E6.5 UP	0.986233	1.23799	1.11211	17347	E6.5 UP	0.856337	1.089	0.972667	17347	D6 UP	0.854854	0.999307	0.927081
17148	E6.5 UP	0.614817	0.588299	0.601558	17148	E6.5 UP	0.584254	0.580892	0.582573	17148	E6.5 UP	1.27655	1.30975	1.29315	17148	E6.5 UP	0.834356	0.729518	0.781937	17148	E6.5 UP	0.842585	0.98755	0.915068											17148	E6.5 UP	0.438303	0.550189	0.494246	17148	E6.5 UP	0.564972	0.645281	0.605126	17148	D6 UP	0.992232	0.98214	0.987186
16827	E8.5 IP	2.49873	2.62151	2.56012	16827	E8.5 IP	1.79966	1.41875	1.60921	16827	E8.5 IP	1.23945	1.18785	1.21365	16827	E8.5 IP	2.31558	2.02375	2.16967	16827	E8.5 IP	3.04266	1.38885	2.21575	16827	E8.5 IP	8.81224	8.42951	8.62088	16827	E8.5 IP	0.688482	0.946985	0.817733	16827	E8.5 IP	3.88254	3.03985	3.46119	16827	E8.5 IP	2.86195	1.22519	2.04357	16827	E8.5 IP	1.59438	0.978742	1.28656
16842	E8.5 IP	1.33928	1.19428	1.26678	16842	E8.5 IP	0.518591	0.692791	0.605691	16842	E8.5 IP	0.42553	0.416257	0.420893	16842	E8.5 IP	5.01948	4.10698	4.56323	16842	E8.5 IP	1.25506	3.2397	2.24738	16842	E8.5 IP	3.44827	3.7184	3.58333	16842	E8.5 IP	0.577126	0.460184	0.518655	16842	E8.5 IP	1.24574	1.20497	1.22535	16842	E8.5 IP	1.22434	1.33607	1.28021	16842	E8.5 IP	0.59791	0.64797	0.62294
18874	E8.5 IP	2.88475	2.75518	2.81997	18874	E8.5 IP	1.65604	0.947117	1.30158	20242	E8.5 IP	1.32523	0.553642	0.939437	18874	E8.5 IP	2.09109	2.18868	2.13989	18874	E8.5 IP	1.32407	1.4548	1.38944	18874	E8.5 IP	5.65014	3.23722	4.44368	18874	E8.5 IP	0.634192	0.415525	0.524858	18874	E8.5 IP	3.34499	2.4863	2.91564	18874	E8.5 IP	2.7549	2.44189	2.5984	18874	E8.5 IP	1.43694	1.10496	1.27095
20242	E8.5 IP	4.25703	4.59289	4.42496	20242	E8.5 IP	2.4022	2.23622	2.31921	18874	E8.5 IP	0.495646	1.49421	0.994927	20242	E8.5 IP	4.91025	4.36406	4.63716	20242	E8.5 IP	1.63909	2.11279	1.87594	20242	E8.5 IP	6.67149	4.32071	5.4961	20242	E8.5 IP	1.29971	0.753447	1.02658	20242	E8.5 IP	4.38325	2.92614	3.65469	20242	E8.5 IP	7.63168	6.4219	7.02679	20242	E8.5 IP	1.58887	1.13997	1.36442
20254	E8.5 IP	4.86122	5.0369	4.94906	20254	E8.5 IP	3.20208	2.59249	2.89728	20254	E8.5 IP	1.84749	1.83285	1.84017	18875	E8.5 IP	2.78564	2.81198	2.79881	18875	E8.5 IP	1.2209	1.84389	1.53239	20254	E8.5 IP	6.22026	5.80598	6.01312	20254	E8.5 IP	1.38668	1.04768	1.21718	20254	E8.5 IP	5.96698	4.35901	5.16299	20254	E8.5 IP	10.3891	8.80303	9.59607	20254	E8.5 IP	1.73869	1.30949	1.52409
18875	E8.5 IP	3.343	3.58239	3.4627	18875	E8.5 IP	1.92552	1.59808	1.7618	18875	E8.5 IP	0.667889	0.672302	0.670095	18876	E8.5 IP	1.69192	1.34463	1.51828	18876	E8.5 IP	2.81967	2.53067	2.67517	18875	E8.5 IP	4.16461	2.37462	3.26961	18875	E8.5 IP	0.96496	0.754053	0.859507	18875	E8.5 IP	3.86911	2.52101	3.19506	18875	E8.5 IP	4.20469	3.35893	3.78181	18875	E8.5 IP	1.457	1.00626	1.23163
18876	E8.5 IP	5.2348	6.62599	5.93039	18876	E8.5 IP	2.4037	2.11256	2.25813	18876	E8.5 IP	0.321029	0.561311	0.44117	18872	E8.5 IP	1.51958	1.37593	1.44776	18872	E8.5 IP	2.28548	1.02558	1.65553	18876	E8.5 IP	6.02843	7.69053	6.85948	18876	E8.5 IP	1.95199	1.5802	1.76609	18876	E8.5 IP	4.5591	6.45873	5.50892	18876	E8.5 IP	5.34708	6.45873	5.9029	18876	E8.5 IP	1.39595	1.7916	1.59378
18872	E8.5 IP	4.18921	5.64535	4.91728	18872	E8.5 IP	2.65278	3.73356	3.19317	18872	E8.5 IP	0.284712	0.475193	0.379952	15839	E8.5 IP	1.80811	2.21122	2.00966	15839	E8.5 IP	5.68201	6.26398	5.97299	18872	E8.5 IP	4.53344	5.36293	4.94818	18872	E8.5 IP	1.8159	1.50167	1.65878	18872	E8.5 IP	5.31014	5.17389	5.24202	18872	E8.5 IP	6.8864	6.733	6.8097	18872	E8.5 IP	2.35585	2.55133	2.45359
15839	E8.5 IP	5.439	5.65275	5.54588	15839	E8.5 IP	2.48495	3.6694	3.07718	15839	E8.5 IP	0.473163	0.567317	0.52024	18871	E8.5 IP	1.78471	2.42045	2.10258	18871	E8.5 IP	3.56745	3.39706	3.48226	15839	E8.5 IP	6.82183	13.7476	10.2847	15839	E8.5 IP	2.09433	1.78196	1.93814	15839	E8.5 IP	4.70355	7.81502	6.25929	15839	E8.5 IP	5.59349	6.41411	6.0038	15839	E8.5 IP	1.19437	1.69496	1.44466
18871	E8.5 IP	6.1191	6.2917	6.2054	18871	E8.5 IP	4.10616	3.86009	3.98312	18871	E8.5 IP	0.36523	0.490165	0.427697	20246	E8.5 IP	1.88596	2.56406	2.22501	20246	E8.5 IP	3.53324	2.99124	3.26224	18871	E8.5 IP	10.2314	10.8182	10.5248	18871	E8.5 IP	3.2937	2.55504	2.92437	18871	E8.5 IP	4.59081	8.55193	6.57137	18871	E8.5 IP	6.12093	12.1784	9.14965	18871	E8.5 IP	1.65433	3.07641	2.36537
20246	E8.5 IP	7.08019	12.0558	9.56802	20246	E8.5 IP	3.76918	4.39011	4.07965	20246	E8.5 IP	0.398355	0.685871	0.542113	20245	E8.5 IP	1.60496	1.90861	1.75678	20245	E8.5 IP	3.42886	3.41014	3.4195	20246	E8.5 IP	6.91299	12.9811	9.94707	20246	E8.5 IP	3.13518	2.92619	3.03068	20246	E8.5 IP	4.49634	8.23204	6.36419	20246	E8.5 IP	4.44983	6.13154	5.29069	20246	E8.5 IP	1.54355	2.76303	2.15329
20245	E8.5 IP	6.94004	11.8562	9.39813	20245	E8.5 IP	3.39511	4.05432	3.72472	20245	E8.5 IP	0.380208	0.643889	0.512049	16557	E8.5 UP	0.343561	0.434399	0.38898	16557	E8.5 UP	2.98733	0.658284	1.82281	20245	E8.5 IP	9.39032	11.0539	10.2221	20245	E8.5 IP	2.33715	2.23409	2.28562	20245	E8.5 IP	4.88633	6.77983	5.83308	20245	E8.5 IP	6.56025	6.75638	6.65831	20245	E8.5 IP	1.38151	1.74261	1.56206
16573	E8.5 UP	2.27418	2.23539	2.25479	16573	E8.5 UP	0.281762	2.71822	1.49999	16573	E8.5 UP	1.46131	1.44328	1.45229	16886	E8.5 UP	1.25485	1.06493	1.15989	16886	E8.5 UP	1.67419	0.850048	1.26212	16573	E8.5 UP	3.26983	0.31993	1.79488	16573	E8.5 UP	0.703183	0.678496	0.69084	16573	E8.5 UP	3.13182	2.52976	2.83079	16573	E8.5 UP	1.83655	1.75686	1.79671	16573	E8.5 UP	2.11111	1.78881	1.94996
16557	E8.5 UP	0.189603	0.202088	0.195845	16557	E8.5 UP	0.280846	1.23178	0.756312	16557	E8.5 UP	0.680951	0.751464	0.716208	16962	E8.5 UP	2.29838	2.41053	2.35445	16962	E8.5 UP	0.575909	1.60135	1.08863	16557	E8.5 UP	0.064162	0.170124	0.117143	16557	E8.5 UP	0.599754	0.639979	0.619866	16557	E8.5 UP	0.118832	0.41151	0.265171	16557	E8.5 UP	0.180742	0.339857	0.260299	16557	E8.5 UP	0.606256	1.9711	1.28868
16528	E8.5 UP	1.95484	1.92352	1.93918	16528	E8.5 UP	1.42704	1.19422	1.31063	16528	E8.5 UP	1.07189	1.02137	1.04663	16573	E8.5 UP	1.00921	0.896765	0.952988	16573	E8.5 UP	0.000803035	1.11598	0.558394	16528	E8.5 UP	6.14357	4.1573	5.15043	16528	E8.5 UP	0.319803	0.349077	0.33444	16528	E8.5 UP	3.46295	2.4777	2.97032	16528	E8.5 UP	1.98206	1.49278	1.73742	16528	E8.5 UP	1.44693	1.03814	1.24254
16886	E8.5 UP	0.590074	0.566752	0.578413	16886	E8.5 UP	0.61377	0.365607	0.489689	16886	E8.5 UP	1.10096	0.976107	1.03853											16886	E8.5 UP	0.289299	0.286228	0.287764	16886	E8.5 UP	1.26446	1.41968	1.34207	16886	E8.5 UP	0.435879	0.289975	0.362927	16886	E8.5 UP	0.58927	0.49758	0.543425	16886	E8.5 UP	0.715984	0.506628	0.611306
16962	E8.5 UP	2.01055	2.03056	2.02055	16962	E8.5 UP	1.14544	0.684044	0.914742	16962	E8.5 UP	0.85157	0.924833	0.888202											16962	E8.5 UP	2.68182	1.58039	2.1311	16962	E8.5 UP	0.557262	0.532076	0.544669	16962	E8.5 UP	1.78015	1.337	1.55858	16962	E8.5 UP	2.57934	2.2548	2.41707	16962	E8.5 UP	0.75419	0.53924	0.646715
16961	E10.5 IP	2.75076	3.03219	2.89148	16961	E10.5 IP	0.516301	1.61807	1.06719	16961	E10.5 IP	1.50581	1.57662	1.54121	16961	E10.5 IP	1.20376	1.26602	1.23489	16961	E10.5 IP	1.52863	1.91706	1.72284	16961	E10.5 IP	2.61674	1.67793	2.14734	16961	E10.5 IP	1.41686	0.723554	1.07021	16961	E10.5 IP	2.56863	1.16635	1.86749	16961	E10.5 IP	2.56863	0.990343	1.77949	16961	E10.5 IP	1.29864	0.697372	0.998005
17195	E10.5 IP	1.65003	1.69736	1.67369	17195	E10.5 IP	0.80044	0.99928	0.89986	17195	E10.5 IP	0.795177	0.742926	0.769051	17195	E10.5 IP	1.49339	1.33344	1.41341	17195	E10.5 IP	2.42764	2.66114	2.54439	17195	E10.5 IP	1.79906	0.978401	1.38873	17195	E10.5 IP	0.0816004	0.832915	0.457258	17195	E10.5 IP	1.38607	1.55509	1.47058	17195	E10.5 IP	1.66555	1.11806	1.39181	17195	E10.5 IP	1.3632	0.913831	1.13852
20790	E10.5 IP	1.19623	1.23028	1.21325	20790	E10.5 IP	0.646047	0.949119	0.797583	20790	E10.5 IP	1.33487	1.27515	1.30501	20790	E10.5 IP	0.565484	0.917346	0.741415	20790	E10.5 IP	1.21663	1.81811	1.51737	20790	E10.5 IP	0.58807	0.24576	0.416915	20790	E10.5 IP	1.5078	0.853151	1.18047	20790	E10.5 IP	1.02527	0.351598	0.688433	20790	E10.5 IP	0.758384	0.393927	0.576155	20790	E10.5 IP	1.86865	0.776469	1.32256
17147	E10.5 IP	0.124685	0.117092	0.120888	17147	E10.5 IP	0.109502	0.345436	0.227469	17147	E10.5 IP	0.0539706	0.0480541	0.0510124	17147	E10.5 IP	1.18395	0.971219	1.07758	17147	E10.5 IP	2.1634	1.29639	1.72989	17147	E10.5 IP	0.0514633	0.0511096	0.0512864	17147	E10.5 IP	0.0133894	2.08493	1.04916	17147	E10.5 IP	0.059375	1.00486	0.532119	17147	E10.5 IP	0.0161312	0.920826	0.468478	17147	E10.5 IP	0.0632408	1.26138	0.662309
17189	E10.5 IP	3.18572	3.154	3.16986	17189	E10.5 IP	1.17339	1.48273	1.32806	17189	E10.5 IP	1.00946	1.00126	1.00536	17189	E10.5 IP	1.93039	1.95701	1.9437	17189	E10.5 IP	4.04873	2.8236	3.43616	17189	E10.5 IP	3.50556	1.77423	2.63989	17189	E10.5 IP	1.54406	1.03746	1.29076	17189	E10.5 IP	2.55974	2.23767	2.39871	17189	E10.5 IP	2.76255	1.32961	2.04608	17189	E10.5 IP	2.0806	1.17691	1.62875
20678	E10.5 IP	1.19529	1.17604	1.18566	20678	E10.5 IP	0.260251	0.709305	0.484778	20678	E10.5 IP	1.09576	1.03906	1.06741	20678	E10.5 IP	1.53712	1.45354	1.49533	20678	E10.5 IP	2.16827	2.84685	2.50756	20678	E10.5 IP	0.838232	0.526213	0.682223	20678	E10.5 IP	0.76374	0.859609	0.811674	20678	E10.5 IP	0.953299	1.01185	0.982576	20678	E10.5 IP	1.17365	0.76897	0.971309	20678	E10.5 IP	1.15829	1.06437	1.11133
17149	E10.5 UP	0.487145	0.468567	0.477856	17149	E10.5 UP	0.527071	0.855576	0.691324	17149	E10.5 UP	0.0186649	0.0425034	0.0305841	17149	E10.5 UP	0.864443	1.06836	0.966404	17149	E10.5 UP	0.835842	1.00907	0.922455	20682	E10.5 UP	1.0791	0.757799	0.918451	20682	E10.5 UP	0.910091	1.18619	1.04814	20682	E10.5 UP	1.19003	1.65519	1.42261	20682	E10.5 UP	1.76052	1.4651	1.61281	20682	E10.5 UP	0.94737	1.04972	0.998543
17150	E10.5 UP	0.275713	0.277013	0.276363	17150	E10.5 UP	1.42381	1.12964	1.27672	17150	E10.5 UP	1.02515	1.18278	1.10396	17151	E10.5 UP	1.15756	1.28839	1.22297	17150	E10.5 UP	1.01059	1.33323	1.17191	17150	E10.5 UP	0.243333	0.138531	0.190932	17151	E10.5 UP	0.830669	1.02243	0.92655	17150	E10.5 UP	0.191577	0.138408	0.164993	17150	E10.5 UP	0.0728463	0.208194	0.14052	17150	E10.5 UP	0.273005	0.594604	0.433804
17190	E10.5 UP	2.35797	2.50323	2.4306	17190	E10.5 UP	0.739131	0.936121	0.837626	17190	E10.5 UP	0.945837	0.979261	0.962549	17154	E10.5 UP	1.40476	1.26144	1.3331	17151	E10.5 UP	1.13825	1.00862	1.07343	17190	E10.5 UP	2.12168	1.51541	1.81854	17154	E10.5 UP	1.08003	1.19275	1.13639	17190	E10.5 UP	2.05053	1.35379	1.70216	17190	E10.5 UP	2.29899	1.09126	1.69513	17190	E10.5 UP	1.73748	0.855595	1.29654
17151	E10.5 UP	1.75754	1.67396	1.71575	17151	E10.5 UP	1.96325	0.956777	1.46001	17151	E10.5 UP	1.22462	1.18068	1.20265	20682	E10.5 UP	1.11964	1.15411	1.13687	17154	E10.5 UP	1.10633	1.3403	1.22331	17151	E10.5 UP	0.946592	0.617675	0.782134						17151	E10.5 UP	1.21926	1.58227	1.40076	17151	E10.5 UP	1.67133	1.42504	1.54819	17151	E10.5 UP	1.28521	1.19748	1.24134
17154	E10.5 UP	1.79656	1.83858	1.81757	17154	E10.5 UP	0.918297	1.1552	1.03675	17154	E10.5 UP	0.863338	0.864905	0.864121						20682	E10.5 UP	0.940115	0.54985	0.744982	17154	E10.5 UP	1.89624	1.4098	1.65302						17154	E10.5 UP	1.75443	2.03778	1.8961	17154	E10.5 UP	2.02933	2.10818	2.06875	17154	E10.5 UP	1.73147	1.56374	1.64761
[truncated: 10 more columns]

## Sheet: Fig7 & FigS5 - raw data
				Weight (g)													Hematocrit												Parasitemia
Strain	Infection Group	Group	Mouse ID	E0.5	E6.5	E8.5	E10.5	E11.5	E12.5	E13.5	E14.5	E15.5	E16.5	E17.5	E18.5	Mouse ID	D0	D6	D8	D10	D11	D12	D13	D14	D15	D16	D17	D18	Mouse ID	E13.5	E14.5	E15.5	E16.5	E17.5	E18.5
B6	E8.5	IP	18587	19.56	20.33	21.06	20.45	20.57	20.44	20.93	20.8	20.14	20.56	20.67	20.73	18587	0.435897	0.344828	0.407407	0.441176	0.407407	0.454545	0.447368	0.470588	0.465116	0.382353	0.305556	0.243243	18587	0.077	0.266	0.63	1.65	4.65	8.84
B6	E8.5	IP	18590	21.44	22.95	23.8	25.39	26.68	27.95	29.82	31.18	32.9	34.31	24.84	23.58	18590	0.473684	0.454545	0.388889	0.393939	0.40625	0.432432	0.424242	0.371429	0.419355	0.361111	0.318182	0.302326	18590	0.097	0.266	0.733	3.68	10.7	18.5
B6	E8.5	IP	18592	20.79	22.22	23.15	23	22.17	21.5	21.24	21.2	21.43	21.82	21.74	21.93	18592	0.46875	0.484848	0.483871	0.47619	0.483871	0.46875	0.484848	0.470588	0.393939	0.35	0.323529	0.324324	18592	0.081	0.232	0.133	0.468	1.03	2.32
B6	E8.5	IP	18595	21.59	22.86	23.63	24.88	25.67	26.48	27.85	29.45	31.54	32.49	24.3	23.1	18595	0.4375	0.419355	0.413793	0.388889	0.466667	0.421053	0.419355	0.4	0.428571	0.34375	0.371429	0.323529	18595	0.074	0.283	0.555	2.57	9	17.9
B6	E8.5	IP	18696	19.08	20.11	21.43	22.47	22.93	24.17	25.53	26.5	28.28	30.07	23.86	22.16	18696	0.441176	0.411765	0.4	0.302326	0.378378	0.405405	0.441176	0.352941	0.37931	0.371429	0.348837	0.25	18696	0.071	0.146	0.309	1.46	6.01	13.6
B6	E8.5	INP (infection control)	17706	20.16	20.11	20.24	20.17	20.25	19.99	20.12	20.7	20.26	19.77	19.96	19.44	17706	0.419355	0.4	0.424242	0.433333	0.40625	0.387097	0.458333	0.382353	0.416667	0.411765	0.357143	0.181818	17706	0.084	0.228	1.05	4.67	13.6	27.8
B6	E8.5	INP (infection control)	17712	19.73	19.83	19.83	20.23	20.12	19.95	20.04	20.5	20.61	20.3	18.82	17.46	17712	0.4375	0.405405	0.375	0.390244	0.346154	0.484848	0.37931	0.44	0.37037	0.275862	0.166667	0.137931	17712		1.15	5.39	17.8	33.1	41.7
B6	E8.5	INP (infection control)	18591	19.58	20.03	19.97	20.45	20.3	19.98	19.92	19.68	19.44	19.57	19.78	20.45	18591	0.454545	0.451613	0.366667	0.419355	0.4375	0.405405	0.484848	0.459459	0.407407	0.30303	0.236842	0.258065	18591	0.149	0.412	0.735	1.71	4.27	7.91
B6	E8.5	INP (infection control)	18589	19.75	20.44	20.74	20.65	20.2	19.85	20.2	20.69	20.59	20.47	20.57	19.88	18589	0.439024	0.483871	0.484848	0.4	0.5	0.425	0.444444	0.416667	0.454545	0.416667	0.315789	0.295455	18589	0.083	0.226	0.497	1.57	5.07	13.2
B6	E8.5	INP (infection control)	18218	23.55	27.29	28.73	28.65	28.64	27.53	26.12	25.96	25.49	25.75	24.76	24.47	18218	0.419355	0.423077	0.483871	0.5	0.5	0.487179	0.411765	0.466667	0.428571	0.44	0.457143	0.447368	18218	0.079	0.08	0.126	0.103	0.086	0.078
TNF	E8.5	IP	17781	18.99	19.92	20.45	21.3	21.83	23.18	23.76	25.89	27.42	29.52	29.93	29.57	17781	0.36	0.393939	0.37037	0.421053	0.37037	0.361111	0.346154	0.366667	0.34375	0.290323	0.216216	0.135135	17781		0.442	2.75	13.4	37.3	39.9
TNF	E8.5	IP	17782	19.14	20.23	20.53	21.77	22.54	24.17	25.69	26.5	28.55	30.43	31.73	32.1	17782	0.378378	0.448276	0.375	0.344828	0.393939	0.382353	0.419355	0.37931	0.413793	0.322581	0.241379	0.133333	17782	0.115	0.272	1.37	6.02	17.1	32.5
TNF	E8.5	IP	17785	19.4	20.5	21.04	22.07	23.2	24.44	25.69	26.6	27.97	29.05	22.99	20.99	17785	0.371429	0.419355	0.366667	0.407407	0.444444	0.428571	0.4	0.4	0.354839	0.322581	0.333333	0.241379	17785	0.109	0.202	0.728	4.36	20	43.8
TNF	E8.5	INP (infection control)	17783	17.21	17.84	18.08	17.55	17.8	17.84	18.25	18	18.2	17.74	18.68	17.7	17783	0.457143	0.387097	0.405405	0.419355	0.46875	0.46875	0.392857	0.363636	0.44	0.37037	0.314286	0.290323	17783	0.092	0.165	0.774	2.94	10.1	21
TNF	E8.5	INP (infection control)	17784	17.71	17.78	18.57	18.44	17.9	18.31	18.34	19.02	18.65	18.43	18.53	18.31	17784	0.419355	0.419355	0.387097	0.411765	0.459459	0.393939	0.37037	0.387097	0.4	0.36	0.344828	0.333333	17784		0.07	0.299	1.36	4.76	13.9
TNF	E8.5	INP (infection control)	18733	19.27	19.25	21.08	20.45	20.34	20.26	20	19.97	20.02	19.53	18.52	17.69	18733	0.485714	0.481481	0.423077	0.424242	0.47619	0.46875	0.392857	0.4375	0.4	0.37037	0.382353	0.30303	18733	0.107	0.209	0.684	1.91	5.87	9.59
RI	E8.5	IP	18676	20.2	21.21	22.15	23.35	24.56	26.01	27.65	28.3	30.5	32.45	33.59	34.81	18676	0.419355	0.432432	0.333333	0.380952	0.4	0.371429	0.375	0.371429	0.382979	0.369565	0.380952	0.333333	18676	0.105	0.127	0.121	0.374	2.43	12.6
RI	E8.5	IP	18682	18.91	20	21	22.37	22.83	24.25	25.33	25.69	27.52	29.25	29.57	22.42	18682	0.428571	0.441176	0.275862	0.3125	0.388889	0.352941	0.352941	0.394737	0.416667	0.341463	0.333333	0.347826	18682	0.159	0.195	0.249	0.97	5.5	22.7
RI	E8.5	IP	18717	18.63	20.16	21.25	22.41	23.6	25.16	26.56	27.49	29.66	31.64	33.06	22.68	18717	0.433333	0.419355	0.342857	0.351351	0.425	0.4	0.382353	0.375	0.384615	0.375	0.342105	0.384615	18717	0.066	0.14	0.187	0.426	2.66	13.7
RI	E8.5	IP	17769	19.77	20.59	21.63	22.5	23.77	24.78	26.17	26.95	28.65	29.28	24.23	20.14	17769	0.393939	0.318182	0.382353	0.4	0.354839	0.317073	0.294118	0.333333	0.297297	0.272727	0.181818	0.0714286	17769		0.491	2.19	12.4	36.7	30.5
RI	E8.5	IP	17857	19.74	21.41	22.42	23.3	24.55	25.53	27.25	28.25	29.71	31.91	24.32	21.26	17857	0.472222	0.424242	0.307692	0.35	0.3125	0.310345	0.333333	0.32	0.294118	0.269231	0.259259	0.129032	17857			1.44	8.32	29.6	34.5
RI	E8.5	IP	17768	19.13	20.53	21.04	21.73	22.72	23.85	24.69	26.09	28	29.58	29.81	20.56	17768	0.272727	0.4	0.314286	0.405405	0.315789	0.317073	0.314286	0.322581	0.294118	0.321429	0.205882	0.115385	17768		0.381	2.29	12.3	34.6	47.3
RI	E8.5	IP	17858	19.2	20.12	20.91	21.9	23.55	24.36	25.55	26.66	28.18	29.63	25.84	21.83	17858	0.452381	0.457143	0.393939	0.395349	0.40625	0.419355	0.382353	0.375	0.342857	0.321429	0.206897	0.212121	17858			1.32	6.5	19.3	41.4
RI	E8.5	INP (infection control)	17856	19.21	20.23	20.24	20.33	20.27	20.27	20.28	20.77	20.96	20.47	20.3	20.75	17856	0.444444	0.407407	0.428571	0.441176	0.46875	0.441176	0.363636	0.367347	0.40625	0.371429	0.294118	0.259259	17856			0.237	0.652	2.34	8.13
RI	E8.5	INP (infection control)	17859	18.79	18.36	19.19	19.11	18.71	19.08	19.11	19.59	19.69	19.73	18.91	17.79	17859	0.441176	0.441176	0.451613	0.4	0.473684	0.419355	0.432432	0.419355	0.413793	0.258065	0.206897	0.181818	17859			1.29	5.26	15.9	9.57
